# Supplementary material for: A cryopreserved and in vivo-in vitro validated human induced pluripotent stem cell blood-brain barrier model for reliable neurotoxicity assessment
Source: NAM J. 2025 Jul 17;1:100039. doi: 10.1016/j.namjnl.2025.100039 (PMC13288645; doi:10.1016/j.namjnl.2025.100039)
Supplement: Supplementary file 8 [file mmc8.xlsx]

## Sheet: E2
	Estradiol
	Using Estrone-D4 as an internal standard.
	Calibration									QC D1
		Filename	Area	ISTD Area		Area Ratio	Specified Amount [ng/mL]				Filename	Area	ISTD Area	Area Ratio	Specified Amount [ng/mL]	Calculated Amount [ng/mL]	%Diff
		EE_E2_DMIS_0ngml_10perc_1	0	1.59412e+07		0	0				EE_E2_DMIS_125ngml_D1_10perc_1	200767	1.59476e+07	0.0125891	125	131.147	0.0491747
		EE_E2_DMIS_00ngml_10perc_2	0	1.5498e+07		0	0				EE_E2_DMIS_125ngml_D1_10perc_2	197239	1.52249e+07	0.012955	125	134.903	0.0792208
		EE_E2_DMIS_0ngml_10perc_3	0	1.61174e+07		0	0				EE_E2_DMIS_125ngml_D1_10perc_3	191930	1.54202e+07	0.0124467	125	129.684	0.0374747
		EE_E2_DMIS_50ngml_10perc_1	65346.8	1.42462e+07		0.00458695	50				RSD		0.0240717			0.0204062
		EE_E2_DMIS_50ngml_10perc_2	63926.8	1.41279e+07		0.00452487	50
		EE_E2_DMIS_50ngml_10perc_3	60998.5	1.39188e+07		0.00438245	50				EE_E2_DMIS_500ngml_D1_10perc_1	753323	1.40796e+07	0.0535044	500	551.148	0.102296
		EE_E2_DMIS_100ngml_10perc_1	131870	1.44128e+07		0.00914949	100				EE_E2_DMIS_500ngml_D1_10perc_2	661554	1.24151e+07	0.0532861	500	548.907	0.0978148
		EE_E2_DMIS_100ngml_10perc_2	129878	1.44984e+07		0.00895806	100				EE_E2_DMIS_500ngml_D1_10perc_3	779014	1.16471e+07	0.066885	500	688.502	0.377004
		EE_E2_DMIS_100ngml_10perc_3	128541	1.45899e+07		0.00881027	100				RSD		0.0978074			0.134113
		EE_E2_DMIS_200ngml_10perc_1	306744	1.65479e+07		0.0185368	200
		EE_E2_DMIS_200ngml_10perc_2	309106	1.63748e+07		0.018877	200				EE_E2_DMIS_2000ngml_D1_10perc_1	2.77401e+06	1.35323e+07	0.204992	2000	2106.19	0.0530938
		EE_E2_DMIS_200ngml_10perc_3	307955	1.64435e+07		0.0187281	200				EE_E2_DMIS_2000ngml_D1_10perc_2	3.11385e+06	1.4435e+07	0.215716	2000	2216.27	0.108135
		EE_E2_DMIS_400ngml_10perc_1	591237	1.56703e+07		0.0377299	400				EE_E2_DMIS_2000ngml_D1_10perc_3	3.35631e+06	1.71046e+07	0.196222	2000	2016.17	0.00808422
		EE_E2_DMIS_400ngml_10perc_2	569165	1.50216e+07		0.0378899	400				RSD		0.123641			0.0474323
		EE_E2_DMIS_400ngml_10perc_3	574022	1.52311e+07		0.0376874	400
		EE_E2_DMIS_800ngml_10perc_1	1.2248e+06	1.57935e+07		0.0775508	800
		EE_E2_DMIS_800ngml_10perc_2	1.2582e+06	1.59287e+07		0.0789896	800			QC D2
		EE_E2_DMIS_800ngml_10perc_3	1.25294e+06	1.5849e+07		0.0790548	800
		EE_E2_DMIS_1600ngml_10perc_1	2.546e+06	1.63249e+07		0.155958	1600				Filename	Area	ISTD Area	Area Ratio	Specified Amount [ng/mL]	Calculated Amount [ng/mL]	%Diff
		EE_E2_DMIS_1600ngml_10perc_2	2.6474e+06	1.60261e+07		0.165193	1600				EE_E2_DMIS_125ngml_D2_10perc_1	131484	1.30627e+07	0.0100655	125	105.242	-0.158066
		EE_E2_DMIS_1600ngml_10perc_3	2.53614e+06	1.63173e+07		0.155426	1600				EE_E2_DMIS_125ngml_D2_10perc_2	97220.9	8.8803e+06	0.0109479	125	114.3	-0.0856029
		EE_E2_DMIS_3200ngml_10perc_1	4.80616e+06	1.54062e+07		0.311961	3200				EE_E2_DMIS_125ngml_D2_10perc_3	113859	1.06276e+07	0.0107135	125	111.893	-0.104858
		EE_E2_DMIS_3200ngml_10perc_2	4.88575e+06	1.55048e+07		0.315111	3200				RSD		0.193483			0.0424673
		EE_E2_DMIS_3200ngml_10perc_3	4.90296e+06	1.61939e+07		0.302765	3200
		RSD		0.0523371							EE_E2_DMIS_500ngml_D2_10perc_1	512731	1.21877e+07	0.0420697	500	433.769	-0.132461
											EE_E2_DMIS_500ngml_D2_10perc_2	473794	1.13581e+07	0.0417143	500	430.121	-0.139758
											EE_E2_DMIS_500ngml_D2_10perc_3	466333	1.11287e+07	0.0419037	500	432.065	-0.135869
											RSD		0.0482018			0.00422602
						y =	ax + b
											EE_E2_DMIS_2000ngml_D2_10perc_1	2.03177e+06	1.1669e+07	0.174117	2000	1789.25	-0.105373
						a =	9.7417e-05				EE_E2_DMIS_2000ngml_D2_10perc_2	2.20697e+06	1.35467e+07	0.162916	2000	1674.28	-0.162861
						b =	-0.000186793				EE_E2_DMIS_2000ngml_D2_10perc_3	2.0905e+06	1.2073e+07	0.173155	2000	1779.38	-0.11031
											RSD		0.0795125			0.0364625
						R2 =	0.999158
										QC D3
											Filename	Area	ISTD Area	Area Ratio	Specified Amount [ng/mL]	Calculated Amount [ng/mL]	%Diff
											EE_E2_DMIS_125ngml_D3_10perc_1	109735	9.92626e+06	0.0110551	125	115.399	-0.076805
											EE_E2_DMIS_125ngml_D3_10perc_2	109982	9.7127e+06	0.0113235	125	118.155	-0.0547612
											EE_E2_DMIS_125ngml_D3_10perc_3	121128	1.13427e+07	0.0106789	125	111.538	-0.107696
											RSD		0.0857829			0.0288948
											EE_E2_DMIS_500ngml_D3_10perc_1	441419	1.02358e+07	0.0431251	500	444.603	-0.110795
											EE_E2_DMIS_500ngml_D3_10perc_2	518912	1.21018e+07	0.0428789	500	442.075	-0.115849
											EE_E2_DMIS_500ngml_D3_10perc_3	530611	1.19446e+07	0.0444226	500	457.922	-0.0841567
											RSD		0.0905688			0.0189952
											EE_E2_DMIS_2000ngml_D3_10perc_1	2.12011e+06	1.21624e+07	0.174317	2000	1791.31	-0.104344
											EE_E2_DMIS_2000ngml_D3_10perc_2	1.9389e+06	1.05209e+07	0.18429	2000	1893.68	-0.0531607
											EE_E2_DMIS_2000ngml_D3_10perc_3	2.16206e+06	1.23851e+07	0.17457	2000	1793.91	-0.103047
											RSD		0.0870933			0.0319591
										Accuracy (Karnes et al. (1991) Validation of Bioanalytical Methods)
											Accuracy of all samples over 3 days
											-0.0382769
										Precision
										Specified Amount [ng/mL]	Repeatability [%]
										125	8.62975
										500	17.8976
										2000	9.45039
											Recovery [%]
											55

## Sheet: BUP
	Buprenorphine
	Using Buprenorphine-D4 as an internal standard.
	Calibration									QC D1
		Filename	Area	ISTD Area		Area Ratio	Specified Amount [ng/mL]				Filename	Area	ISTD Area	Area Ratio	Specified Amount [ng/mL]	Calculated Amount [ng/mL]	%Diff
		Kali_0ngml_10-Perc_1	NF	448828		0	1e-06				QC_350ngml_10-Perc_1	1.73652e+06	496048	3.5007	350	385.815	0.102327
		Kali_0ngml_10-Perc_2	NF	428808		0	1e-06				QC_350ngml_10-Perc_2	1.57132e+06	440570	3.56656	350	393.869	0.12534
		Kali_0ngml_10-Perc_3	NF	410511		0	1e-06				QC_350ngml_10-Perc_3	1.58354e+06	454704	3.48257	350	383.598	0.095993
		Kali_80ngml_10-Perc_1	457994	457436		1.00122	80.094				RSD		0.0621637			0.0139395
		Kali_80ngml_10-Perc_2	413280	411267		1.00489	80.094
		Kali_80ngml_10-Perc_3	401114	395172		1.01504	80.094				QC_700ngml_10-Perc_1	3.08134e+06	458060	6.72693	700	780.377	0.114825
		Kali_160ngml_10-Perc_1	736826	460037		1.60167	160.188				QC_700ngml_10-Perc_2	2.92375e+06	431274	6.77933	700	786.785	0.123979
		Kali_160ngml_10-Perc_2	658040	406373		1.6193	160.188				QC_700ngml_10-Perc_3	2.66186e+06	413752	6.43346	700	744.486	0.0635516
		Kali_160ngml_10-Perc_3	624455	383724		1.62736	160.188				RSD		0.051374			0.0295865
		Kali_320ngml_10-Perc_1	1.49639e+06	509158		2.93895	320.375
		Kali_320ngml_10-Perc_2	1.32759e+06	445831		2.97779	320.375				QCD1_1400ngml_10-Perc_1-Repeat	5.22958e+06	408630	12.7978	1400	1522.84	0.0877428
		Kali_320ngml_10-Perc_3	1.2653e+06	410848		3.07973	320.375				QC_1400ngml_10-Perc_2	5.25993e+06	400010	13.1495	1400	1565.85	0.118462
		Kali_640ngml_10-Perc_1	2.54356e+06	424332		5.99427	640.75				QC_1400ngml_10-Perc_3	5.23287e+06	395073	13.2453	1400	1577.57	0.126834
		Kali_640ngml_10-Perc_2	2.28088e+06	376036		6.06558	640.75				RSD		0.017101			0.0185259
		Kali_640ngml_10-Perc_3	2.21541e+06	365070		6.06844	640.75
		Kali_1281ngml_10-Perc_1	4.68849e+06	433617		10.8125	1281.5
		Kali_1281ngml_10-Perc_2	4.23414e+06	394260		10.7394	1281.5			QC D2
		Kali_1281ngml_10-Perc_3	4.11319e+06	375565		10.952	1281.5
		Kali_2563ngml_10-Perc_1	8.05274e+06	371759		21.6612	2563				Filename	Area	ISTD Area	Area Ratio	Specified Amount [ng/mL]	Calculated Amount [ng/mL]	%Diff
		Kali_2563ngml_10-Perc_2	7.66377e+06	365371		20.9753	2563				QCD2_350ngml_10-Perc_1	1.6109e+06	443677	3.63079	350	401.723	0.147781
		Kali_2563ngml_10-Perc_3	7.52299e+06	359808		20.9083	2563				QCD2_350ngml_10-Perc_2	1.65059e+06	440638	3.74591	350	415.803	0.188008
		RSD		0.0941595							QCD2_350ngml_10-Perc_3	1.65367e+06	443844	3.72579	350	413.342	0.180978
											RSD		0.00407616			0.018328
											QCD2_700ngml_10-Perc_1	2.9873e+06	430049	6.94642	700	807.22	0.153171
						y =	ax + b				QCD2_700ngml_10-Perc_2	3.0769e+06	455986	6.74781	700	782.931	0.118473
											QCD2_700ngml_10-Perc_3	3.09127e+06	437928	7.05886	700	820.972	0.172817
						a =	0.00817672				RSD		0.0301305			0.0239666
						b =	0.346006
											QCD2_1400ngml_10-Perc_1	5.57646e+06	440931	12.647	1400	1504.4	0.0745689
						R2 =	0.998614				QCD2_1400ngml_10-Perc_2	5.27287e+06	421886	12.4983	1400	1486.21	0.0615782
											QCD2_1400ngml_10-Perc_3	5.59156e+06	438975	12.7378	1400	1515.49	0.0824949
											RSD		0.0241432			0.00984271
										QC D3
											Filename	Area	ISTD Area	Area Ratio	Specified Amount [ng/mL]	Calculated Amount [ng/mL]	%Diff
											QCD3_350ngml_10-Perc_1	1.4029e+06	382109	3.67147	350	406.699	0.161997
											QCD3_350ngml_10-Perc_2	1.4277e+06	394968	3.61472	350	399.759	0.142169
											QCD3_350ngml_10-Perc_3	1.3881e+06	389364	3.56505	350	393.684	0.124812
											RSD		0.0165813			0.0162784
											QCD3_700ngml_10-Perc_1	2.52366e+06	389299	6.48258	700	750.494	0.0721342
											QCD3_700ngml_10-Perc_2	2.58686e+06	395699	6.53744	700	757.203	0.081718
											QCD3_700ngml_10-Perc_3	2.57708e+06	383491	6.72005	700	779.536	0.113623
											RSD		0.0156775			0.0199441
											QCD3_1400ngml_10-Perc_1	4.52461e+06	352422	12.8386	1400	1527.83	0.0913042
											QCD3_1400ngml_10-Perc_2	4.47107e+06	340754	13.1211	1400	1562.38	0.115984
											QCD3_1400ngml_10-Perc_3	4.53983e+06	355723	12.7623	1400	1518.49	0.0846349
											RSD		0.022495			0.0150497
										Accuracy (Karnes et al. (1991) Validation of Bioanalytical Methods)
											Accuracy of all samples over 3 days
											0.115826
										Precision
										Specified Amount [ng/mL]	Repeatability [%]
										350	2.82707
										700	3.24642
										1400	2.00686
											Recovery [%]
											91

## Sheet: LOP
	Loperamide
	Calibration									QC D1
		Filename	Area	Specified Amount [µM]							Filename	Area	Specified Amount [µM]	Calculated Amount [µM]	%Diff
		Cali0uM1	0	1e-06							QC01uM	2.67452e+07	1	0.915971	-0.0840295
		Cali0uM2	0	1e-06							QC01uM2	2.39874e+07	1	0.830811	-0.169189
		Cali0uM3	0	1e-06							QC01uM3	2.3172e+07	1	0.805633	-0.194367
		Cali0019uM1	4.59549e+06	0.1875							RSD			0.0679619
		Cali0019uM2	4.62542e+06	0.1875
		Cali0019uM3	3.62439e+06	0.1875							QC05uM	1.3356e+08	5	4.21437	-0.157127
		Cali0038uM1	1.01861e+07	0.375							QC05uM2	1.37436e+08	5	4.33405	-0.13319
		Cali0038uM2	9.44219e+06	0.375							QC05uM3	1.31393e+08	5	4.14743	-0.170514
		Cali0038uM3	9.0274e+06	0.375							RSD			0.0223404
		Cali0075uM1	2.37078e+07	0.75
		Cali0075uM2	2.13408e+07	0.75
		Cali0075uM3	1.97376e+07	0.75						QC D2
		Cali015uM1	4.49836e+07	1.5
		Cali015uM2	4.08318e+07	1.5							Filename	Area	Specified Amount [µM]	Calculated Amount [µM]	%Diff
		Cali015uM3	3.8764e+07	1.5							QC01uM1	2.42188e+07	1	0.837957	-0.162043
		Cali03uM1	9.46271e+07	3							QC01uM2	2.52018e+07	1	0.868311	-0.131689
		Cali03uM2	8.89352e+07	3							QC01uM3	2.72801e+07	1	0.932489	-0.0675115
		Cali03uM3	9.06642e+07	3							RSD			0.0548709
		Cali06uM1	1.96867e+08	6
		Cali06uM2	1.90261e+08	6							QC05uM1	1.36658e+08	5	4.31002	-0.137995
		Cali06uM3	1.94118e+08	6							QC05uM2	1.32899e+08	5	4.19393	-0.161214
		RSD									QC05uM3	1.32073e+08	5	4.16843	-0.166314
											RSD			0.0178668
										QC D3
											Filename	Area	Specified Amount [µM]	Calculated Amount [µM]	%Diff
							y =	ax + b			QC01uM1	2.50854e+07	1	0.864716	-0.135284
											QC01uM2	2.32625e+07	1	0.808427	-0.191573
							a =	3.2384e+07			QC01uM3	2.50486e+07	1	0.86358	-0.13642
							b =	-2.91759e+06			RSD			0.0380515
							R2 =	0.99785			QC05uM1	1.6543e+08	5	5.19847	0.039694
											QC05uM2	1.52848e+08	5	4.80996	-0.0380072
											QC05uM3	1.51872e+08	5	4.77981	-0.0440386
											RSD			0.0473681
											Accuracy (Karnes et al. (1991) Validation of Bioanalytical Methods)
												Accuracy of all samples over 3 days
												-0.12449
											Precision
											Specified Amount [µM]	Repeatability [%]
											1	5.11445
											5	8.39437
											Recovery [%]
											95

## Sheet: VER
	Verapamil
	Calibration									QC D1
		Filename	Area	Specified Amount [µM]							Filename	Area	Specified Amount [µM]	Calculated Amount [µM]	%Diff
		Cali0uM1	0	1e-06							QC01uM	3.45502e+07	1	0.953714	-0.046286
		Cali0uM2	0	1e-06							QC01uM2	3.94338e+07	1	1.09338	0.0933796
		Cali0uM3	0	1e-06							QC01uM3	3.85402e+07	1	1.06782	0.0678216
		Cali0019uM1	5.43535e+06	0.1875							RSD			0.0716208
		Cali0019uM2	5.74539e+06	0.1875
		Cali0019uM3	5.82237e+06	0.1875							QC05uM	1.67942e+08	5	4.76858	-0.0462848
		Cali0038uM1	1.42667e+07	0.375							QC05uM2	1.78522e+08	5	5.07114	0.0142284
		Cali0038uM2	1.19942e+07	0.375							QC05uM3	1.81248e+08	5	5.14909	0.0298183
		Cali0038uM3	1.40345e+07	0.375							RSD			0.0402307
		Cali0075uM1	2.54749e+07	0.75
		Cali0075uM2	2.66082e+07	0.75
		Cali0075uM3	2.69318e+07	0.75						QC D2
		Cali015uM1	5.57837e+07	1.5
		Cali015uM2	5.42382e+07	1.5							Filename	Area	Specified Amount [µM]	Calculated Amount [µM]	%Diff
		Cali015uM3	5.39533e+07	1.5							QC01uM1	3.8124e+07	1	1.05592	0.0559199
		Cali03uM1	1.13526e+08	3							QC01uM2	3.53461e+07	1	0.976475	-0.0235248
		Cali03uM2	1.16551e+08	3							QC01uM3	3.2666e+07	1	0.899827	-0.100173
		Cali03uM3	1.13747e+08	3							RSD			0.0798547
		Cali06uM1	2.11682e+08	6
		Cali06uM2	2.0588e+08	6							QC05uM1	1.7699e+08	5	5.02734	0.00546733
		Cali06uM3	2.02695e+08	6							QC05uM2	1.75736e+08	5	4.99148	-0.00170427
		RSD									QC05uM3	1.8028e+08	5	5.12141	0.0242824
											RSD			0.0132967
										QC D3
											Filename	Area	Specified Amount [µM]	Calculated Amount [µM]	%Diff
							y =	ax + b			QC01uM1	3.55841e+07	1	0.983282	-0.0167184
											QC01uM2	3.70977e+07	1	1.02657	0.0265674
							a =	3.49664e+07			QC01uM3	4.03276e+07	1	1.11894	0.11894
							b =	1.20228e+06			RSD			0.0664412
							R2 =	0.996599			QC05uM1	2.16395e+08	5	6.15427	0.230853
											QC05uM2	2.108e+08	5	5.99426	0.198852
											QC05uM3	2.10882e+08	5	5.99661	0.199323
											RSD			0.0151624
											Accuracy (Karnes et al. (1991) Validation of Bioanalytical Methods)
												Accuracy of all samples over 3 days
												0.0461534
											Precision
											Specified Amount [µM]	Repeatability [%]
											1	7.01052
											5	9.81973
											Recovery [%]
											104

## Sheet: ERL
	Erlotinib
	Calibration									QC D1
		Filename	Area	Specified Amount [µM]							Filename	Area	Specified Amount [µM]	Calculated Amount [µM]	%Diff
		Cali0uM1	0	1e-06							QC01uM	3.4982e+07	1	1.05601	0.0560076
		Cali0uM2	0	1e-06							QC01uM2	3.2222e+07	1	0.973568	-0.0264321
		Cali0uM3	0	1e-06							QC01uM3	3.51166e+07	1	1.06003	0.0600282
		Cali0019uM1	5.15564e+06	0.1875							RSD			0.0473834
		Cali0019uM2	4.49737e+06	0.1875
		Cali0019uM3	5.78506e+06	0.1875							QC05uM	1.6483e+08	5	4.9345	-0.0130992
		Cali0038uM1	1.1334e+07	0.375							QC05uM2	1.69372e+08	5	5.07015	0.014031
		Cali0038uM2	1.06409e+07	0.375							QC05uM3	1.55428e+08	5	4.65366	-0.0692678
		Cali0038uM3	1.05057e+07	0.375							RSD			0.0434749
		Cali0075uM1	2.38196e+07	0.75
		Cali0075uM2	2.40744e+07	0.75
		Cali0075uM3	2.43401e+07	0.75						QC D2
		Cali015uM1	4.76664e+07	1.5
		Cali015uM2	4.91274e+07	1.5							Filename	Area	Specified Amount [µM]	Calculated Amount [µM]	%Diff
		Cali015uM3	4.8072e+07	1.5							QC01uM1	3.26469e+07	1	0.986261	-0.0137391
		Cali03uM1	1.06227e+08	3							QC01uM2	3.37703e+07	1	1.01982	0.0198173
		Cali03uM2	1.08233e+08	3							QC01uM3	3.53329e+07	1	1.06649	0.0664891
		Cali03uM3	1.0601e+08	3							RSD			0.0393408
		Cali06uM1	1.93621e+08	6
		Cali06uM2	1.9365e+08	6							QC05uM1	1.75531e+08	5	5.25413	0.0508257
		Cali06uM3	2.05839e+08	6							QC05uM2	1.63736e+08	5	4.90182	-0.0196359
		RSD									QC05uM3	1.72539e+08	5	5.16475	0.0329491
											RSD			0.0358612
										QC D3
											Filename	Area	Specified Amount [µM]	Calculated Amount [µM]	%Diff
							y =	ax + b			QC01uM1	3.61149e+07	1	1.08985	0.0898474
											QC01uM2	3.43827e+07	1	1.03811	0.0381084
							a =	3.34791e+07			QC01uM3	3.89408e+07	1	1.17426	0.174256
							b =	-372195			RSD			0.0624345
							R2 =	0.997024			QC05uM1	2.06441e+08	5	6.17739	0.235477
											QC05uM2	1.96798e+08	5	5.88936	0.177871
											QC05uM3	1.9897e+08	5	5.95423	0.190847
											RSD			0.0251521
											Accuracy (Karnes et al. (1991) Validation of Bioanalytical Methods)
												Accuracy of all samples over 3 days
												0.0591323
											Precision
											Specified Amount [µM]	Repeatability [%]
											1	5.66284
											5	10.0935
											Recovery [%]
											93

## Sheet: RAC
	Raclopride
	Calibration									QC D1
		Filename	Area	Specified Amount [µM]							Filename	Area	Specified Amount [µM]	Calculated Amount [µM]	%Diff
		Cali0uM1	0	1e-06							QC01uM	1.8238e+07	1	0.912709	-0.0872913
		Cali0uM2	0	1e-06							QC01uM2	1.94018e+07	1	0.968122	-0.0318778
		Cali0uM3	0	1e-06							QC01uM3	2.01574e+07	1	1.0041	0.00409838
		Cali0019uM1	2.76159e+06	0.1875							RSD			0.0478744
		Cali0019uM2	2.73558e+06	0.1875
		Cali0019uM3	3.91664e+06	0.1875							QC05uM	1.05701e+08	5	5.07727	0.0154537
		Cali0038uM1	6.81791e+06	0.375							QC05uM2	1.09675e+08	5	5.26651	0.0533017
		Cali0038uM2	6.58273e+06	0.375							QC05uM3	1.07698e+08	5	5.17237	0.0344735
		Cali0038uM3	6.68785e+06	0.375							RSD			0.0182946
		Cali0075uM1	1.41317e+07	0.75
		Cali0075uM2	1.51863e+07	0.75
		Cali0075uM3	1.44828e+07	0.75						QC D2
		Cali015uM1	2.87739e+07	1.5
		Cali015uM2	3.04395e+07	1.5							Filename	Area	Specified Amount [µM]	Calculated Amount [µM]	%Diff
		Cali015uM3	2.88746e+07	1.5							QC01uM1	1.95749e+07	1	0.976364	-0.0236364
		Cali03uM1	6.42779e+07	3							QC01uM2	2.00292e+07	1	0.997997	-0.00200344
		Cali03uM2	6.17606e+07	3							QC01uM3	2.02378e+07	1	1.00792	0.00792495
		Cali03uM3	6.1847e+07	3							RSD			0.0162342
		Cali06uM1	1.24539e+08	6
		Cali06uM2	1.22856e+08	6							QC05uM1	1.15671e+08	5	5.55199	0.110398
		Cali06uM3	1.28039e+08	6							QC05uM2	1.05806e+08	5	5.08227	0.0164548
		RSD									QC05uM3	1.1397e+08	5	5.47102	0.0942035
											RSD			0.0467739
										QC D3
											Filename	Area	Specified Amount [µM]	Calculated Amount [µM]	%Diff
							y =	ax + b			QC01uM1	1.87261e+07	1	0.935947	-0.0640529
											QC01uM2	1.91893e+07	1	0.958001	-0.0419994
							a =	2.10017e+07			QC01uM3	2.13343e+07	1	1.06014	0.0601385
							b =	-930388			RSD			0.0672894
							R2 =	0.999203			QC05uM1	1.26815e+08	5	6.08262	0.216525
											QC05uM2	1.25004e+08	5	5.99639	0.199278
											QC05uM3	1.2957e+08	5	6.21382	0.242765
											RSD			0.0179561
											Accuracy (Karnes et al. (1991) Validation of Bioanalytical Methods)
												Accuracy of all samples over 3 days
												0.0446752
											Precision
											Specified Amount [µM]	Repeatability [%]
											1	4.44917
											5	8.05089
											Recovery [%]
											110

## Sheet: FLU
	Flumazenil
	Calibration									QC D1
		Filename	Area	Specified Amount [µM]							Filename	Area	Specified Amount [µM]	Calculated Amount [µM]	%Diff
		Cali0uM1	0	1e-06							QC01uM	3.26262e+07	1	1.06066	0.0606608
		Cali0uM2	0	1e-06							QC01uM2	3.30045e+07	1	1.07342	0.0734166
		Cali0uM3	0	1e-06							QC01uM3	3.25654e+07	1	1.05861	0.0586099
		Cali0019uM1	5.7372e+06	0.1875							RSD			0.00753828
		Cali0019uM2	5.22916e+06	0.1875
		Cali0019uM3	5.70025e+06	0.1875							QC05uM	1.59506e+08	5	5.33876	0.067753
		Cali0038uM1	1.15731e+07	0.375							QC05uM2	1.50487e+08	5	5.03467	0.00693376
		Cali0038uM2	9.78585e+06	0.375							QC05uM3	1.56754e+08	5	5.24599	0.0491982
		Cali0038uM3	1.16968e+07	0.375							RSD			0.0299342
		Cali0075uM1	2.1923e+07	0.75
		Cali0075uM2	2.48419e+07	0.75
		Cali0075uM3	2.02955e+07	0.75						QC D2
		Cali015uM1	4.68924e+07	1.5
		Cali015uM2	4.83494e+07	1.5							Filename	Area	Specified Amount [µM]	Calculated Amount [µM]	%Diff
		Cali015uM3	4.82321e+07	1.5							QC01uM1	3.10627e+07	1	1.00795	0.00794528
		Cali03uM1	9.42605e+07	3							QC01uM2	3.10034e+07	1	1.00594	0.00594384
		Cali03uM2	9.56432e+07	3							QC01uM3	2.79955e+07	1	0.904526	-0.0954741
		Cali03uM3	9.73267e+07	3							RSD			0.0607932
		Cali06uM1	1.84306e+08	6
		Cali06uM2	1.75552e+08	6							QC05uM1	1.6249e+08	5	5.43939	0.0878774
		Cali06uM3	1.68209e+08	6							QC05uM2	1.589e+08	5	5.31835	0.0636694
		RSD									QC05uM3	1.53867e+08	5	5.14863	0.0297269
											RSD			0.0275463
										QC D3
											Filename	Area	Specified Amount [µM]	Calculated Amount [µM]	%Diff
							y =	ax + b			QC01uM1	3.30251e+07	1	1.07411	0.0741108
											QC01uM2	3.2864e+07	1	1.06868	0.0686781
							a =	2.96579e+07			QC01uM3	3.62715e+07	1	1.18357	0.183572
							b =	1.16925e+06			RSD			0.0584627
							R2 =	0.995932			QC05uM1	1.91726e+08	5	6.42515	0.285031
											QC05uM2	1.90216e+08	5	6.37427	0.274854
											QC05uM3	1.90975e+08	5	6.39985	0.27997
											RSD			0.00397545
											Accuracy (Karnes et al. (1991) Validation of Bioanalytical Methods)
												Accuracy of all samples over 3 days
												0.0879154
											Precision
											Specified Amount [µM]	Repeatability [%]
											1	7.10151
											5	10.3655
											Recovery [%]
											101

## Sheet: Caption
Supplementary Data File 2. Liquid chromatography-high resolution mass spectrometry (LC-HRMS/MS) method characterization Compounds were quantified utilizing standard calibration series, and quality control samples prepared in a blank matrix. An individual concentration range was established for each substance. Method characterization in terms of linearity, accuracy, and precision, was performed ba…
