# Supplementary material for: A cryopreserved and in vivo-in vitro validated human induced pluripotent stem cell blood-brain barrier model for reliable neurotoxicity assessment
Source: NAM J. 2025 Jul 17;1:100039. doi: 10.1016/j.namjnl.2025.100039 (PMC13288645; doi:10.1016/j.namjnl.2025.100039)
Supplement: Supplementary file 10 [file mmc10.xlsx]

## Sheet: Deltamethrin
	Compound	Timepoint	Replicate	Application volume basolateral [mL]	Receiver compartment volume apical [mL]	Total Radioactivity applied [Bq]	Radioactivity Sampleapical [Bq]	Radioactivity Blankapical [Bq]	Radioactivity Samplebasolateral [Bq]	Radioactivity Blankbasolateral [Bq]	Total Bioavailable Radioactivity Sample [Bq]	Total Bioavailable Radioactivity Blank [Bq]	Application stock [Bq]	2-sigma percent error	Sampleapical [Bq]	2-sigma percent error	Blankapical [Bq]	2-sigma percent error	Samplebasolateral [Bq]	2-sigma percent error	Blankbasolateral [Bq]	2-sigma percent error	LSC-Sample Volume [mL]	Sampleapical [Bq/mL]
	[benzyl-14C]-Deltamethrin	1h	1	0.235	0.075		1.4	3	737.117	762.653	738.517	765.653			0.28	8.89	0.6	6.85	47.05	0.88	48.68	0.87	0.015	18.6667
	[benzyl-14C]-Deltamethrin	1h	2	0.235	0.075		1.53409	3.64773	789.28	864.266	790.814	867.914			0.45	7.53	1.07	5.4	73.89	0.71	80.91	0.67	0.022	20.4545
	[benzyl-14C]-Deltamethrin	1h	3	0.235	0.075		1.70455	3.95455	793.659	830.939	795.364	834.893			0.5	7.28	1.16	5.21	74.3	0.7	77.79	0.69	0.022	22.7273
	[benzyl-14C]-Deltamethrin	1h	4	0.235	0.075		2.07955	2.93182	818.975	846.427	821.055	849.359			0.61	6.75	0.86	5.89	76.67	0.69	79.24	0.68	0.022	27.7273
	[benzyl-14C]-Deltamethrin	0h	1	0.235		1028.02							96.24	0.62									0.022	4374.55
	[benzyl-14C]-Deltamethrin	0h	1	0.235		1036.56							97.04	0.62									0.022	4410.91
	[benzyl-14C]-Deltamethrin	0h	1	0.235		1049.17							98.22	0.61									0.022	4464.55
	Average					1037.92					786.437	829.455	97.1667											4416.67
	Compound	[benzyl-14C]-Deltamethrin Application Stock [Bq]	Bioavailable [benzyl-14C]-Deltamethrin [Bq]	St.Dev. Application Stock	St.Dev. Bioavailable
	Deltamethrin	1037.92	786.437	8.6873	29.9732

## Sheet: Caption
Supplementary Data File 3. Bioavailability of [benzyl-14C]-Deltamethrin Apparent permeability Papp of [benzyl-14C]-Deltamethrin was investigated by application in the basolateral compartment and sampling after 60 min from both sides of 96 transwells®. The compound radioactivity of the application stock and samples was analyzed by liquid scintillation counting. The radioactivity of basolateral and…
